# Supplementary material for: Development of Thyme-Infused Polydimethylsiloxane Composites for Enhanced Antibacterial Wound Dressings
Source: Materials (Basel). 2024 Aug 27;17(17):4224. doi: 10.3390/ma17174224 (PMC11396752; doi:10.3390/ma17174224)
Supplement: Supplementary file 1 [file materials-17-04224-s001.zip]

Archive with 1 entries (1 files):
- materials-3097121-supplementary.pdf
